# Supplementary material for: Distinct medication-state modulation of motor-cortical low-beta power in tremor-dominant and postural instability/gait difficulty Parkinson’s disease: a source-space resting-state EEG study
Source: Front Neurol. 2026 Jun 25;17:1841473. doi: 10.3389/fneur.2026.1841473 (PMC13345854; doi:10.3389/fneur.2026.1841473)
Supplement: Supplementary file 2 [file Table_2.XLSX]

## Sheet: S3_edgewise_wPLI
dataset	endpoint	endpoint_type	term	band	beta	ci_low	ci_high	p	q	n_subjects	n_recordings	direction	model_status
90s_excluding_short_segments	Crus1_L__Crus1_R__HighBeta_wPLI	Exploratory edge-wise wPLI trait	group_TD	HighBeta	0.00249419	-0.0145766	0.0195649	0.767459	0.98313	35	35	positive	ok
90s_excluding_short_segments	Crus1_L__Crus1_R__LowBeta_wPLI	Exploratory edge-wise wPLI trait	group_TD	LowBeta	0.00320814	-0.0377023	0.0441186	0.873835	0.985862	35	35	positive	ok
90s_excluding_short_segments	Crus1_L__Lob6_L__HighBeta_wPLI	Exploratory edge-wise wPLI trait	group_TD	HighBeta	-0.0139078	-0.0410525	0.0132368	0.303745	0.98313	35	35	negative	ok
90s_excluding_short_segments	Crus1_L__Lob6_L__LowBeta_wPLI	Exploratory edge-wise wPLI trait	group_TD	LowBeta	-0.00341586	-0.0245049	0.0176732	0.7431	0.985862	35	35	negative	ok
90s_excluding_short_segments	Crus1_L__Lob6_R__HighBeta_wPLI	Exploratory edge-wise wPLI trait	group_TD	HighBeta	0.00526883	-0.0108659	0.0214036	0.509928	0.98313	35	35	positive	ok
90s_excluding_short_segments	Crus1_L__Lob6_R__LowBeta_wPLI	Exploratory edge-wise wPLI trait	group_TD	LowBeta	0.0112942	-0.0244333	0.0470217	0.523443	0.918852	35	35	positive	ok
90s_excluding_short_segments	Crus1_R__Lob6_L__HighBeta_wPLI	Exploratory edge-wise wPLI trait	group_TD	HighBeta	0.00166706	-0.0190748	0.0224089	0.870721	0.98313	35	35	positive	ok
90s_excluding_short_segments	Crus1_R__Lob6_L__LowBeta_wPLI	Exploratory edge-wise wPLI trait	group_TD	LowBeta	5.34223e-05	-0.0465012	0.0466081	0.998146	0.998146	35	35	positive	ok
90s_excluding_short_segments	Crus1_R__Lob6_R__HighBeta_wPLI	Exploratory edge-wise wPLI trait	group_TD	HighBeta	-0.00440745	-0.0288457	0.0200308	0.715217	0.98313	35	35	negative	ok
90s_excluding_short_segments	Crus1_R__Lob6_R__LowBeta_wPLI	Exploratory edge-wise wPLI trait	group_TD	LowBeta	-0.0116455	-0.046693	0.0234019	0.502591	0.918852	35	35	negative	ok
90s_excluding_short_segments	Lob6_L__Lob6_R__HighBeta_wPLI	Exploratory edge-wise wPLI trait	group_TD	HighBeta	0.00747065	-0.0106922	0.0256335	0.407543	0.98313	35	35	positive	ok
90s_excluding_short_segments	Lob6_L__Lob6_R__LowBeta_wPLI	Exploratory edge-wise wPLI trait	group_TD	LowBeta	0.00348533	-0.0381885	0.0451591	0.865526	0.985862	35	35	positive	ok
90s_excluding_short_segments	M1_L__Crus1_L__HighBeta_wPLI	Exploratory edge-wise wPLI trait	group_TD	HighBeta	-0.000503307	-0.0159854	0.0149788	0.947506	0.98313	35	35	negative	ok
90s_excluding_short_segments	M1_L__Crus1_L__LowBeta_wPLI	Exploratory edge-wise wPLI trait	group_TD	LowBeta	-0.00456767	-0.0233696	0.0142342	0.623409	0.921687	35	35	negative	ok
90s_excluding_short_segments	M1_L__Crus1_R__HighBeta_wPLI	Exploratory edge-wise wPLI trait	group_TD	HighBeta	-0.00237967	-0.0153636	0.0106043	0.710812	0.98313	35	35	negative	ok
90s_excluding_short_segments	M1_L__Crus1_R__LowBeta_wPLI	Exploratory edge-wise wPLI trait	group_TD	LowBeta	-0.000645401	-0.0129555	0.0116647	0.915444	0.985862	35	35	negative	ok
90s_excluding_short_segments	M1_L__Lob6_L__HighBeta_wPLI	Exploratory edge-wise wPLI trait	group_TD	HighBeta	0.0070639	-0.00932491	0.0234527	0.385716	0.98313	35	35	positive	ok
90s_excluding_short_segments	M1_L__Lob6_L__LowBeta_wPLI	Exploratory edge-wise wPLI trait	group_TD	LowBeta	-0.00717921	-0.0320838	0.0177253	0.560454	0.921687	35	35	negative	ok
90s_excluding_short_segments	M1_L__Lob6_R__HighBeta_wPLI	Exploratory edge-wise wPLI trait	group_TD	HighBeta	0.00137884	-0.0112931	0.0140508	0.825647	0.98313	35	35	positive	ok
90s_excluding_short_segments	M1_L__Lob6_R__LowBeta_wPLI	Exploratory edge-wise wPLI trait	group_TD	LowBeta	-0.000380848	-0.0155254	0.0147637	0.959381	0.994913	35	35	negative	ok
90s_excluding_short_segments	M1_L__M1_R__HighBeta_wPLI	Exploratory edge-wise wPLI trait	group_TD	HighBeta	-0.0045596	-0.021666	0.0125468	0.59022	0.98313	35	35	negative	ok
90s_excluding_short_segments	M1_L__M1_R__LowBeta_wPLI	Exploratory edge-wise wPLI trait	group_TD	LowBeta	-0.0148117	-0.0293147	-0.000308771	0.045606	0.255394	35	35	negative	ok
90s_excluding_short_segments	M1_L__SMA_L__HighBeta_wPLI	Exploratory edge-wise wPLI trait	group_TD	HighBeta	0.00298847	-0.0323607	0.0383377	0.864081	0.98313	35	35	positive	ok
90s_excluding_short_segments	M1_L__SMA_L__LowBeta_wPLI	Exploratory edge-wise wPLI trait	group_TD	LowBeta	-0.00162783	-0.025284	0.0220284	0.889179	0.985862	35	35	negative	ok
90s_excluding_short_segments	M1_L__SMA_R__HighBeta_wPLI	Exploratory edge-wise wPLI trait	group_TD	HighBeta	0.00371117	-0.0248131	0.0322355	0.792279	0.98313	35	35	positive	ok
90s_excluding_short_segments	M1_L__SMA_R__LowBeta_wPLI	Exploratory edge-wise wPLI trait	group_TD	LowBeta	0.00161276	-0.0199964	0.0232219	0.879875	0.985862	35	35	positive	ok
90s_excluding_short_segments	M1_R__Crus1_L__HighBeta_wPLI	Exploratory edge-wise wPLI trait	group_TD	HighBeta	-0.00133479	-0.0142951	0.0116255	0.834828	0.98313	35	35	negative	ok
90s_excluding_short_segments	M1_R__Crus1_L__LowBeta_wPLI	Exploratory edge-wise wPLI trait	group_TD	LowBeta	-0.0182637	-0.0315373	-0.00499013	0.00863794	0.125957	35	35	negative	ok
90s_excluding_short_segments	M1_R__Crus1_R__HighBeta_wPLI	Exploratory edge-wise wPLI trait	group_TD	HighBeta	0.000270719	-0.0167581	0.0172995	0.974314	0.98313	35	35	positive	ok
90s_excluding_short_segments	M1_R__Crus1_R__LowBeta_wPLI	Exploratory edge-wise wPLI trait	group_TD	LowBeta	-0.0216319	-0.0469493	0.00368551	0.0912268	0.283817	35	35	negative	ok
90s_excluding_short_segments	M1_R__Lob6_L__HighBeta_wPLI	Exploratory edge-wise wPLI trait	group_TD	HighBeta	-0.00492693	-0.0186609	0.00880705	0.469461	0.98313	35	35	negative	ok
90s_excluding_short_segments	M1_R__Lob6_L__LowBeta_wPLI	Exploratory edge-wise wPLI trait	group_TD	LowBeta	-0.0219879	-0.0380634	-0.00591245	0.00899694	0.125957	35	35	negative	ok
90s_excluding_short_segments	M1_R__Lob6_R__HighBeta_wPLI	Exploratory edge-wise wPLI trait	group_TD	HighBeta	-0.000167833	-0.0162432	0.0159075	0.98313	0.98313	35	35	negative	ok
90s_excluding_short_segments	M1_R__Lob6_R__LowBeta_wPLI	Exploratory edge-wise wPLI trait	group_TD	LowBeta	-0.0244857	-0.0518515	0.00288014	0.0776133	0.283817	35	35	negative	ok
90s_excluding_short_segments	M1_R__SMA_L__HighBeta_wPLI	Exploratory edge-wise wPLI trait	group_TD	HighBeta	0.00912051	-0.0117166	0.0299576	0.378485	0.98313	35	35	positive	ok
90s_excluding_short_segments	M1_R__SMA_L__LowBeta_wPLI	Exploratory edge-wise wPLI trait	group_TD	LowBeta	-0.0102854	-0.0325076	0.0119368	0.352082	0.896208	35	35	negative	ok
90s_excluding_short_segments	M1_R__SMA_R__HighBeta_wPLI	Exploratory edge-wise wPLI trait	group_TD	HighBeta	0.0122078	-0.0149446	0.0393603	0.365832	0.98313	35	35	positive	ok
90s_excluding_short_segments	M1_R__SMA_R__LowBeta_wPLI	Exploratory edge-wise wPLI trait	group_TD	LowBeta	0.00496179	-0.0201262	0.0300498	0.689143	0.964801	35	35	positive	ok
90s_excluding_short_segments	SMA_L__Crus1_L__HighBeta_wPLI	Exploratory edge-wise wPLI trait	group_TD	HighBeta	-0.00657251	-0.0194421	0.00629704	0.305284	0.98313	35	35	negative	ok
90s_excluding_short_segments	SMA_L__Crus1_L__LowBeta_wPLI	Exploratory edge-wise wPLI trait	group_TD	LowBeta	-0.00420825	-0.0216324	0.0132159	0.62543	0.921687	35	35	negative	ok
90s_excluding_short_segments	SMA_L__Crus1_R__HighBeta_wPLI	Exploratory edge-wise wPLI trait	group_TD	HighBeta	0.00147	-0.0116627	0.0146027	0.82073	0.98313	35	35	positive	ok
90s_excluding_short_segments	SMA_L__Crus1_R__LowBeta_wPLI	Exploratory edge-wise wPLI trait	group_TD	LowBeta	-0.0130114	-0.0325472	0.00652433	0.183895	0.514906	35	35	negative	ok
90s_excluding_short_segments	SMA_L__Lob6_L__HighBeta_wPLI	Exploratory edge-wise wPLI trait	group_TD	HighBeta	-0.00130633	-0.0164795	0.0138669	0.86161	0.98313	35	35	negative	ok
90s_excluding_short_segments	SMA_L__Lob6_L__LowBeta_wPLI	Exploratory edge-wise wPLI trait	group_TD	LowBeta	-0.00610732	-0.0248405	0.0126258	0.510616	0.918852	35	35	negative	ok
90s_excluding_short_segments	SMA_L__Lob6_R__HighBeta_wPLI	Exploratory edge-wise wPLI trait	group_TD	HighBeta	0.00318731	-0.0112446	0.0176193	0.655206	0.98313	35	35	positive	ok
90s_excluding_short_segments	SMA_L__Lob6_R__LowBeta_wPLI	Exploratory edge-wise wPLI trait	group_TD	LowBeta	-0.0212174	-0.0411293	-0.00130546	0.0375487	0.255394	35	35	negative	ok
90s_excluding_short_segments	SMA_L__SMA_R__HighBeta_wPLI	Exploratory edge-wise wPLI trait	group_TD	HighBeta	0.00777411	-0.0144423	0.0299905	0.480353	0.98313	35	35	positive	ok
90s_excluding_short_segments	SMA_L__SMA_R__LowBeta_wPLI	Exploratory edge-wise wPLI trait	group_TD	LowBeta	-0.0219567	-0.0460858	0.00217242	0.0729492	0.283817	35	35	negative	ok
90s_excluding_short_segments	SMA_R__Crus1_L__HighBeta_wPLI	Exploratory edge-wise wPLI trait	group_TD	HighBeta	-0.0103955	-0.0224206	0.00162958	0.0876554	0.98313	35	35	negative	ok
90s_excluding_short_segments	SMA_R__Crus1_L__LowBeta_wPLI	Exploratory edge-wise wPLI trait	group_TD	LowBeta	-0.00545278	-0.0227696	0.011864	0.525058	0.918852	35	35	negative	ok
90s_excluding_short_segments	SMA_R__Crus1_R__HighBeta_wPLI	Exploratory edge-wise wPLI trait	group_TD	HighBeta	-0.0025375	-0.0173185	0.0122435	0.728336	0.98313	35	35	negative	ok
90s_excluding_short_segments	SMA_R__Crus1_R__LowBeta_wPLI	Exploratory edge-wise wPLI trait	group_TD	LowBeta	-0.0192996	-0.0415213	0.0029221	0.086262	0.283817	35	35	negative	ok
90s_excluding_short_segments	SMA_R__Lob6_L__HighBeta_wPLI	Exploratory edge-wise wPLI trait	group_TD	HighBeta	-0.00982012	-0.0247678	0.00512753	0.189759	0.98313	35	35	negative	ok
90s_excluding_short_segments	SMA_R__Lob6_L__LowBeta_wPLI	Exploratory edge-wise wPLI trait	group_TD	LowBeta	-0.00764179	-0.0270069	0.0117233	0.426635	0.918852	35	35	negative	ok
90s_excluding_short_segments	SMA_R__Lob6_R__HighBeta_wPLI	Exploratory edge-wise wPLI trait	group_TD	HighBeta	0.000451846	-0.0142285	0.0151322	0.950296	0.98313	35	35	positive	ok
90s_excluding_short_segments	SMA_R__Lob6_R__LowBeta_wPLI	Exploratory edge-wise wPLI trait	group_TD	LowBeta	-0.0261927	-0.0511463	-0.00123905	0.0402846	0.255394	35	35	negative	ok
60s_standardized	Crus1_L__Crus1_R__HighBeta_wPLI	Exploratory edge-wise wPLI trait	group_TD	HighBeta	0.00121399	-0.0165529	0.0189809	0.890283	0.933246	38	38	positive	ok
60s_standardized	Crus1_L__Crus1_R__LowBeta_wPLI	Exploratory edge-wise wPLI trait	group_TD	LowBeta	0.0185625	-0.0220095	0.0591344	0.358701	0.72967	38	38	positive	ok
60s_standardized	Crus1_L__Lob6_L__HighBeta_wPLI	Exploratory edge-wise wPLI trait	group_TD	HighBeta	-0.0187894	-0.0454641	0.00788536	0.161239	0.763286	38	38	negative	ok
60s_standardized	Crus1_L__Lob6_L__LowBeta_wPLI	Exploratory edge-wise wPLI trait	group_TD	LowBeta	0.00754149	-0.0143446	0.0294276	0.488186	0.72967	38	38	positive	ok
60s_standardized	Crus1_L__Lob6_R__HighBeta_wPLI	Exploratory edge-wise wPLI trait	group_TD	HighBeta	0.00492899	-0.0117041	0.021562	0.550695	0.821	38	38	positive	ok
60s_standardized	Crus1_L__Lob6_R__LowBeta_wPLI	Exploratory edge-wise wPLI trait	group_TD	LowBeta	0.0196468	-0.0179164	0.0572099	0.295	0.72967	38	38	positive	ok
60s_standardized	Crus1_R__Lob6_L__HighBeta_wPLI	Exploratory edge-wise wPLI trait	group_TD	HighBeta	0.00429938	-0.0162579	0.0248566	0.673233	0.821	38	38	positive	ok
60s_standardized	Crus1_R__Lob6_L__LowBeta_wPLI	Exploratory edge-wise wPLI trait	group_TD	LowBeta	0.0127654	-0.0346842	0.060215	0.587823	0.743267	38	38	positive	ok
60s_standardized	Crus1_R__Lob6_R__HighBeta_wPLI	Exploratory edge-wise wPLI trait	group_TD	HighBeta	0.00205767	-0.0224329	0.0265482	0.865317	0.933246	38	38	positive	ok
60s_standardized	Crus1_R__Lob6_R__LowBeta_wPLI	Exploratory edge-wise wPLI trait	group_TD	LowBeta	-0.00785138	-0.0426415	0.0269387	0.649139	0.757329	38	38	negative	ok
60s_standardized	Lob6_L__Lob6_R__HighBeta_wPLI	Exploratory edge-wise wPLI trait	group_TD	HighBeta	0.0111089	-0.00581334	0.0280312	0.190821	0.763286	38	38	positive	ok
60s_standardized	Lob6_L__Lob6_R__LowBeta_wPLI	Exploratory edge-wise wPLI trait	group_TD	LowBeta	0.00764892	-0.0357444	0.0510422	0.722161	0.800247	38	38	positive	ok
60s_standardized	M1_L__Crus1_L__HighBeta_wPLI	Exploratory edge-wise wPLI trait	group_TD	HighBeta	0.00875561	-0.00693235	0.0244436	0.264353	0.821	38	38	positive	ok
60s_standardized	M1_L__Crus1_L__LowBeta_wPLI	Exploratory edge-wise wPLI trait	group_TD	LowBeta	-0.00703013	-0.0290878	0.0150276	0.521193	0.72967	38	38	negative	ok
60s_standardized	M1_L__Crus1_R__HighBeta_wPLI	Exploratory edge-wise wPLI trait	group_TD	HighBeta	0.0101215	-0.00436484	0.0246079	0.164553	0.763286	38	38	positive	ok
60s_standardized	M1_L__Crus1_R__LowBeta_wPLI	Exploratory edge-wise wPLI trait	group_TD	LowBeta	0.00417007	-0.0123296	0.0206697	0.610541	0.743267	38	38	positive	ok
60s_standardized	M1_L__Lob6_L__HighBeta_wPLI	Exploratory edge-wise wPLI trait	group_TD	HighBeta	0.0110178	-0.00486393	0.0268995	0.167479	0.763286	38	38	positive	ok
60s_standardized	M1_L__Lob6_L__LowBeta_wPLI	Exploratory edge-wise wPLI trait	group_TD	LowBeta	-0.00910948	-0.0345301	0.0163112	0.471103	0.72967	38	38	negative	ok
60s_standardized	M1_L__Lob6_R__HighBeta_wPLI	Exploratory edge-wise wPLI trait	group_TD	HighBeta	0.010615	-0.00168238	0.0229123	0.0883365	0.763286	38	38	positive	ok
60s_standardized	M1_L__Lob6_R__LowBeta_wPLI	Exploratory edge-wise wPLI trait	group_TD	LowBeta	0.00674829	-0.0100669	0.0235634	0.420072	0.72967	38	38	positive	ok
60s_standardized	M1_L__M1_R__HighBeta_wPLI	Exploratory edge-wise wPLI trait	group_TD	HighBeta	-0.00498506	-0.0217551	0.011785	0.549461	0.821	38	38	negative	ok
60s_standardized	M1_L__M1_R__LowBeta_wPLI	Exploratory edge-wise wPLI trait	group_TD	LowBeta	-0.00531713	-0.0246321	0.0139979	0.579213	0.743267	38	38	negative	ok
60s_standardized	M1_L__SMA_L__HighBeta_wPLI	Exploratory edge-wise wPLI trait	group_TD	HighBeta	-0.0079969	-0.0405673	0.0245735	0.620722	0.821	38	38	negative	ok
60s_standardized	M1_L__SMA_L__LowBeta_wPLI	Exploratory edge-wise wPLI trait	group_TD	LowBeta	0.00739916	-0.0145021	0.0293004	0.496669	0.72967	38	38	positive	ok
60s_standardized	M1_L__SMA_R__HighBeta_wPLI	Exploratory edge-wise wPLI trait	group_TD	HighBeta	-0.00587909	-0.032045	0.0202869	0.650577	0.821	38	38	negative	ok
60s_standardized	M1_L__SMA_R__LowBeta_wPLI	Exploratory edge-wise wPLI trait	group_TD	LowBeta	0.013338	-0.00855176	0.0352277	0.223837	0.696381	38	38	positive	ok
60s_standardized	M1_R__Crus1_L__HighBeta_wPLI	Exploratory edge-wise wPLI trait	group_TD	HighBeta	0.000706481	-0.0106345	0.0120475	0.899916	0.933246	38	38	positive	ok
60s_standardized	M1_R__Crus1_L__LowBeta_wPLI	Exploratory edge-wise wPLI trait	group_TD	LowBeta	-0.0214971	-0.0389079	-0.00408631	0.0170745	0.296746	38	38	negative	ok
60s_standardized	M1_R__Crus1_R__HighBeta_wPLI	Exploratory edge-wise wPLI trait	group_TD	HighBeta	0.010486	-0.00837414	0.0293462	0.266139	0.821	38	38	positive	ok
60s_standardized	M1_R__Crus1_R__LowBeta_wPLI	Exploratory edge-wise wPLI trait	group_TD	LowBeta	-0.0208674	-0.0448905	0.00315568	0.0864321	0.48402	38	38	negative	ok
60s_standardized	M1_R__Lob6_L__HighBeta_wPLI	Exploratory edge-wise wPLI trait	group_TD	HighBeta	0.00127537	-0.012417	0.0149678	0.850859	0.933246	38	38	positive	ok
60s_standardized	M1_R__Lob6_L__LowBeta_wPLI	Exploratory edge-wise wPLI trait	group_TD	LowBeta	-0.0231728	-0.0426554	-0.00369019	0.0211962	0.296746	38	38	negative	ok
60s_standardized	M1_R__Lob6_R__HighBeta_wPLI	Exploratory edge-wise wPLI trait	group_TD	HighBeta	0.00701691	-0.0105763	0.0246101	0.422921	0.821	38	38	positive	ok
60s_standardized	M1_R__Lob6_R__LowBeta_wPLI	Exploratory edge-wise wPLI trait	group_TD	LowBeta	-0.0175066	-0.0424028	0.0073897	0.161938	0.64775	38	38	negative	ok
60s_standardized	M1_R__SMA_L__HighBeta_wPLI	Exploratory edge-wise wPLI trait	group_TD	HighBeta	0.00774958	-0.0138344	0.0293336	0.470252	0.821	38	38	positive	ok
60s_standardized	M1_R__SMA_L__LowBeta_wPLI	Exploratory edge-wise wPLI trait	group_TD	LowBeta	-0.00384847	-0.0275368	0.0198399	0.743087	0.800247	38	38	negative	ok
60s_standardized	M1_R__SMA_R__HighBeta_wPLI	Exploratory edge-wise wPLI trait	group_TD	HighBeta	0.0113466	-0.0148125	0.0375057	0.3839	0.821	38	38	positive	ok
60s_standardized	M1_R__SMA_R__LowBeta_wPLI	Exploratory edge-wise wPLI trait	group_TD	LowBeta	0.0168318	-0.0127851	0.0464486	0.255882	0.716469	38	38	positive	ok
60s_standardized	SMA_L__Crus1_L__HighBeta_wPLI	Exploratory edge-wise wPLI trait	group_TD	HighBeta	-0.000107544	-0.015144	0.0149289	0.988478	0.988478	38	38	negative	ok
60s_standardized	SMA_L__Crus1_L__LowBeta_wPLI	Exploratory edge-wise wPLI trait	group_TD	LowBeta	-0.00701064	-0.0273729	0.0133516	0.488541	0.72967	38	38	negative	ok
60s_standardized	SMA_L__Crus1_R__HighBeta_wPLI	Exploratory edge-wise wPLI trait	group_TD	HighBeta	0.0136213	-0.00151888	0.0287616	0.0762329	0.763286	38	38	positive	ok
60s_standardized	SMA_L__Crus1_R__LowBeta_wPLI	Exploratory edge-wise wPLI trait	group_TD	LowBeta	-0.0100581	-0.0305032	0.010387	0.324163	0.72967	38	38	negative	ok
60s_standardized	SMA_L__Lob6_L__HighBeta_wPLI	Exploratory edge-wise wPLI trait	group_TD	HighBeta	0.00604891	-0.00976723	0.021865	0.442051	0.821	38	38	positive	ok
60s_standardized	SMA_L__Lob6_L__LowBeta_wPLI	Exploratory edge-wise wPLI trait	group_TD	LowBeta	-0.00265527	-0.0236804	0.0183698	0.79882	0.828406	38	38	negative	ok
60s_standardized	SMA_L__Lob6_R__HighBeta_wPLI	Exploratory edge-wise wPLI trait	group_TD	HighBeta	0.0109855	-0.0025776	0.0245487	0.10887	0.763286	38	38	positive	ok
60s_standardized	SMA_L__Lob6_R__LowBeta_wPLI	Exploratory edge-wise wPLI trait	group_TD	LowBeta	-0.0197424	-0.0401487	0.000664041	0.0574805	0.402363	38	38	negative	ok
60s_standardized	SMA_L__SMA_R__HighBeta_wPLI	Exploratory edge-wise wPLI trait	group_TD	HighBeta	0.00486292	-0.018477	0.0282028	0.674393	0.821	38	38	positive	ok
60s_standardized	SMA_L__SMA_R__LowBeta_wPLI	Exploratory edge-wise wPLI trait	group_TD	LowBeta	-0.0177783	-0.0418209	0.00626427	0.141984	0.64775	38	38	negative	ok
60s_standardized	SMA_R__Crus1_L__HighBeta_wPLI	Exploratory edge-wise wPLI trait	group_TD	HighBeta	-0.00641304	-0.0205057	0.00767967	0.361257	0.821	38	38	negative	ok
60s_standardized	SMA_R__Crus1_L__LowBeta_wPLI	Exploratory edge-wise wPLI trait	group_TD	LowBeta	-0.00568474	-0.023426	0.0120565	0.518975	0.72967	38	38	negative	ok
60s_standardized	SMA_R__Crus1_R__HighBeta_wPLI	Exploratory edge-wise wPLI trait	group_TD	HighBeta	0.00848973	-0.00787043	0.0248499	0.298744	0.821	38	38	positive	ok
60s_standardized	SMA_R__Crus1_R__LowBeta_wPLI	Exploratory edge-wise wPLI trait	group_TD	LowBeta	-0.0139845	-0.0359714	0.0080024	0.204639	0.696381	38	38	negative	ok
60s_standardized	SMA_R__Lob6_L__HighBeta_wPLI	Exploratory edge-wise wPLI trait	group_TD	HighBeta	-0.00432104	-0.0196772	0.0110351	0.57087	0.821	38	38	negative	ok
60s_standardized	SMA_R__Lob6_L__LowBeta_wPLI	Exploratory edge-wise wPLI trait	group_TD	LowBeta	-0.001351	-0.021558	0.018856	0.892629	0.892629	38	38	negative	ok
60s_standardized	SMA_R__Lob6_R__HighBeta_wPLI	Exploratory edge-wise wPLI trait	group_TD	HighBeta	0.00748281	-0.00800153	0.0229671	0.332673	0.821	38	38	positive	ok
60s_standardized	SMA_R__Lob6_R__LowBeta_wPLI	Exploratory edge-wise wPLI trait	group_TD	LowBeta	-0.0221449	-0.0440698	-0.000219993	0.0478723	0.402363	38	38	negative	ok
